# Supplementary material for: Aspartame Causes Developmental Defects and Teratogenicity in Zebra Fish Embryo: Role of Impaired SIRT1/FOXO3a Axis in Neuron Cells
Source: Biomedicines. 2024 Apr 12;12(4):855. doi: 10.3390/biomedicines12040855 (PMC11048232; doi:10.3390/biomedicines12040855)
Supplement: Supplementary file 1 [file biomedicines-12-00855-s001.zip]

Archive with 1 entries (1 files):
- biomedicines-2928830-supplementary.pdf
